# Supplementary material for: Improving Social Justice in COVID-19 Health Research: Interim Guidelines for Reporting Health Equity in Observational Studies
Source: Int J Environ Res Public Health. 2021 Sep 4;18(17):9357. doi: 10.3390/ijerph18179357 (PMC8431098; doi:10.3390/ijerph18179357)
Supplement: Supplementary file 1 [file ijerph-18-09357-s001.zip]

Archive with 1 entries (1 files):
- ijerph-1337348-supplementary.pdf
